# Supplementary material for: Hepatic Transcriptome Analysis Revealing the Molecular Pathogenesis of Type 2 Diabetes Mellitus in Zucker Diabetic Fatty Rats
Source: Front Endocrinol (Lausanne). 2020 Nov 24;11:565858. doi: 10.3389/fendo.2020.565858 (PMC7732450; doi:10.3389/fendo.2020.565858)
Supplement: Supplementary file 3 [file Table_1.xlsx]

## Sheet: Sheet1
Supplementary Table S1. Detailed information of 214 differentially expressed genes.
ID	FPKM_ZCL	FPKM_ZDF	Expr Fold Change	Expr p-value	Symbol	Entrez Gene Name	Location	Type(s)	Drug(s)	Reference
Prss1	0	387.947	INF	3.73e-05	PRSS2	serine protease 2	Extracellular Space	peptidase		NA
Pnlip	0	304.344	INF	3.27e-05	PNLIP	pancreatic lipase	Extracellular Space	enzyme	orlistat	DOI:10.1002/mnfr.200500087
Pnliprp1	0	296.973	INF	3.33e-05	PNLIPRP1	pancreatic lipase related protein 1	Extracellular Space	enzyme		DOI:10.1016/j.jnutbio.2010.06.002.
Cela3b	0	276.134	INF	3.97e-05	CELA3B	chymotrypsin like elastase family member 3B	Other	peptidase		DOI:10.1021/pr100759a
Cela2a	0	228.004	INF	4.33e-05	CELA2A	chymotrypsin like elastase family member 2A	Extracellular Space	peptidase		DOI:10.1021/pr100759a
Sycn	0	145.846	INF	1.47e-05	SYCN	syncollin	Extracellular Space	other		NA
Clps	0	110.974	INF	1.66e-05	CLPS	colipase	Extracellular Space	other		PMID:1379367
Cpb1	0	90.114	INF	3.81e-05	CPB1	carboxypeptidase B1	Extracellular Space	peptidase		NA
Prss3	0	88.911	INF	2.05e-05	2210010C04Rik	RIKEN cDNA 2210010C04 gene	Extracellular Space	other		NA
Zg16	0	84.589	INF	1.52e-05	ZG16	zymogen granule protein 16	Extracellular Space	other		NA
Try4	0	75.591	INF	1.75e-05	PRSS3	serine protease 3	Extracellular Space	peptidase		NA
Cpa1	0	70.102	INF	3.85e-05	CPA1	carboxypeptidase A1	Extracellular Space	peptidase		DOI:10.1021/pr100759a
Pla2g1b	0	37.284	INF	5.89e-05	PLA2G1B	phospholipase A2 group IB	Extracellular Space	enzyme	niflumic acid	DOI:10.1016/j.molmet.2018.07.009
Gp2	0	28.307	INF	1.97e-05	GP2	glycoprotein 2	Cytoplasm	other		DOI:10.1016/j.celrep.2017.03.032.
LOC286960	0	20.333	INF	5.41e-05	LOC286960	preprotrypsinogen IV	Extracellular Space	peptidase		NA
Prss2	0	19.227	INF	0.000116	Prss1 (includes others)	protease, serine 1 (trypsin 1)	Extracellular Space	peptidase		DOI:https://DOI.org/10.5114/fn.2016.58917
Pnliprp2	0	17.432	INF	1.88e-05	PNLIPRP2	pancreatic lipase related protein 2 (gene/pseudogene)	Extracellular Space	enzyme		NA
Klk1	0	17.076	INF	8.25e-05	KLK1	kallikrein 1	Cytoplasm	peptidase		DOI:10.1515/BC.2008.081
Amy2a3	0	11.083	INF	2.02e-05	AMY2B	amylase, alpha 2B (pancreatic)	Extracellular Space	enzyme	ascorbic acid, acarbose	NA
Rnase1l2	0	7.061	INF	0.0262	RNASE1	ribonuclease A family member 1, pancreatic	Extracellular Space	enzyme		NA
Bambi	0	3.057	INF	0.0195	BAMBI	BMP and activin membrane bound inhibitor	Plasma Membrane	other		DOI:10.2337/db14-1397.
Cuzd1	0	2.841	INF	0.000808	CUZD1	CUB and zona pellucida like domains 1	Plasma Membrane	other		NA
Erp27	0	2.039	INF	0.0322	ERP27	endoplasmic reticulum protein 27	Other	other		NA
Atp2a1	0	1.996	INF	0.0201	ATP2A1	ATPase sarcoplasmic/endoplasmic reticulum Ca2+ transporting 1	Cytoplasm	transporter		DOI:10.1007/s00125-011-2086-8
Rnf186	0	1.638	INF	0.0308	RNF186	ring finger protein 186	Cytoplasm	enzyme		NA
Agpat9	0	1.622	INF	0.00675						NA
Rhbdd1	0	1.491	INF	0.0295	RHBDD1	rhomboid domain containing 1	Extracellular Space	peptidase		NA
Cd209b	0	1.356	INF	0.0413						NA
Ctrb1	0.354	457.773	1294.97	2.72e-07	CTRB2	chymotrypsinogen B2	Cytoplasm	peptidase		DOI:10.2337/db13-0227
Cpa2	0.189	96.263	509.163	7.79e-06	CPA2	carboxypeptidase A2	Extracellular Space	peptidase		DOI:10.1021/pr100759a
Ctrc	0.244	101.71	417.142	9.49e-05	CTRC	chymotrypsin C	Extracellular Space	peptidase		NA
Cel	0.225	61.772	275.136	6.01e-08	CEL	carboxyl ester lipase	Extracellular Space	enzyme		DOI:10.2337/db13-1012
Ctrl	0.279	55.503	199.135	0.00061	CTRL	chymotrypsin like	Extracellular Space	peptidase		DOI:10.2337/db13-0227
LOC312273	0.227	31.232	137.524	0.00144	LOC312273	Trypsin V-A	Other	other		NA
Sult2a2	6.728	560.748	83.352	0	SULT2A1	sulfotransferase family 2A member 1	Cytoplasm	enzyme		DOI:10.1007/s11033-012-1746-1
Adh6	0.126	4.197	33.207	0.0124	ADH6	alcohol dehydrogenase 6 (class V)	Cytoplasm	enzyme		NA
Cela1	5.604	115.102	20.539	1.62e-10	CELA1	chymotrypsin like elastase family member 1	Extracellular Space	peptidase		NA
Ptgis	0.143	2.743	19.233	0.0366	PTGIS	prostaglandin I2 synthase	Cytoplasm	enzyme	phenylbutazone	DOI:10.3109/09537104.2015.1109071.
Acmsd	0.523	5.843	11.172	0.025	ACMSD	aminocarboxymuconate semialdehyde decarboxylase	Cytoplasm	enzyme		DOI:10.1093/jn/132.6.1153
Abcc3	0.504	5.173	10.258	1.73e-06	ABCC3	ATP binding cassette subfamily C member 3	Plasma Membrane	transporter		DOI:10.1210/jc.2015-3204
Ckm	0.57	5.755	10.09	0.00492	CKM	creatine kinase, M-type	Cytoplasm	kinase		DOI:10.1016/j.dsx.2017.12.001
Abcb1b	0.678	6.722	9.921	2.53e-06	Abcb1b	ATP-binding cassette, sub-family B (MDR/TAP), member 1B	Plasma Membrane	transporter		DOI:10.1124/dmd.110.034223.
Tex36	1.756	16.594	9.449	0.000961	TEX36	testis expressed 36	Other	other		NA
Src	0.556	5.053	9.085	0.00203	SRC	SRC proto-oncogene, non-receptor tyrosine kinase	Cytoplasm	kinase	dasatinib, AZM-475271, saracatinib, XL999, nintedanib, KX-01, pexmetinib, AZD0424, docetaxel/nintedanib, bosutinib, TPX-0005, dasatinib/nilotinib, dasatinib/erlotinib	DOI:10.3389/fphys.2018.00527
Cyp2b1	1.189	10.581	8.902	3.77e-05	CYP2B6	cytochrome P450 family 2 subfamily B member 6	Cytoplasm	enzyme		DOI:10.1006/bbrc.1996.1777
Tnni2	1.311	11.004	8.392	0.0181	TNNI2	troponin I2, fast skeletal type	Cytoplasm	enzyme		NA
Cidea	0.817	6.191	7.579	0.0427	CIDEA	cell death-inducing DFFA-like effector a	Cytoplasm	other		DOI:10.1002/jcb.24763
Dcn	1.354	10.137	7.488	0.000214	DCN	decorin	Extracellular Space	other		DOI:10.1167/iovs.14-15874
H19	0.471	3.321	7.045	0.0143	H19	H19, imprinted maternally expressed transcript	Cytoplasm	other		DOI:10.1002/jcp.27746.
Nr0b2	9.906	69.609	7.027	6.31e-09	NR0B2	nuclear receptor subfamily 0 group B member 2	Nucleus	ligand-dependent nuclear receptor		DOI:10.2337/diabetes.52.5.1276
Des	0.489	3.032	6.2	0.0136	DES	desmin	Cytoplasm	other		DOI:10.1016/j.ajog.2017.04.008
Mt2A	110.946	673.96	6.075	1.17e-08	Mt1m/Mt2A	metallothionein 2A	Other	other		NA
Rgma	0.52	3.102	5.969	0.00188	RGMA	repulsive guidance molecule BMP co-receptor a	Plasma Membrane	other		DOI:10.1007/s11892-017-0906-z.
Nceh1	1.755	10.196	5.809	9.79e-05	NCEH1	neutral cholesterol ester hydrolase 1	Plasma Membrane	enzyme		DOI:10.5551/jat.4721
Igfbp1	25.029	139.845	5.587	9.29e-09	IGFBP1	insulin like growth factor binding protein 1	Extracellular Space	other		DOI:10.1530/EC-13-0089
Cryl1	1.161	6.323	5.444	0.0071	CRYL1	crystallin lambda 1	Cytoplasm	enzyme		NA
Amdhd1	5.726	30.454	5.318	4.98e-06	AMDHD1	amidohydrolase domain containing 1	Cytoplasm	enzyme		NA
Irx2	0.358	1.869	5.221	0.0342	IRX2	iroquois homeobox 2	Nucleus	transcription regulator		DOI:10.3390/genes9080374
Acta2	3.448	17.935	5.201	8.89e-05	ACTA2	actin, alpha 2, smooth muscle, aorta	Cytoplasm	other		DOI:10.3892/etm.2014.1510
Rgs16	3.448	17.886	5.187	0.0103	RGS16	regulator of G protein signaling 16	Cytoplasm	other		DOI:10.1242/dmm.003210.
Igfbp2	2.778	14.225	5.12	0.000458	IGFBP2	insulin like growth factor binding protein 2	Extracellular Space	other		DOI:10.3390/genes9080374
Cyp17a1	6.71	34.21	5.099	5.93e-07	CYP17A1	cytochrome P450 family 17 subfamily A member 1	Cytoplasm	enzyme	abiraterone acetate, orteronel, abiraterone, CFG-920, seviteronel, abiraterone/prednisolone, ketoconazole, CYP17A1 inhibitor	DOI:10.3389/fendo.2018.00323
Fam219b	1.895	9.65	5.092	0.0465	FAM219B	family with sequence similarity 219 member B	Other	other		NA
Mt1a	286.877	1454.91	5.072	9.48e-09						NA
Rab30	9.88	49.531	5.013	5e-07	RAB30	RAB30, member RAS oncogene family	Cytoplasm	enzyme		NA
Cyp26a1	3.459	16.481	4.765	5e-05	CYP26A1	cytochrome P450 family 26 subfamily A member 1	Cytoplasm	enzyme		NA
Olr35	1.502	6.932	4.614	0.0318	OR2AT4	olfactory receptor family 2 subfamily AT member 4	Plasma Membrane	G-protein coupled receptor		NA
Susd2	0.321	1.463	4.558	0.0438	SUSD2	sushi domain containing 2	Extracellular Space	other		NA
Myc	0.855	3.701	4.33	0.0103	MYC	MYC proto-oncogene, bHLH transcription factor	Nucleus	transcription regulator	MYC-targeting siRNA DCR-MYC, AVI-4126	DOI:10.1186/bcr3089
Ccl21	2.092	8.898	4.254	0.027	CCL21	C-C motif chemokine ligand 21	Extracellular Space	cytokine		PMID:16025002
Aldh3b1	0.849	3.586	4.224	0.025	ALDH3B1	aldehyde dehydrogenase 3 family member B1	Cytoplasm	enzyme		DOI:10.1371/journal.pone.0086931
Cdkn1a	2.157	9.049	4.194	0.00139	CDKN1A	cyclin dependent kinase inhibitor 1A	Nucleus	kinase		NA
Gsta3	8.328	34.812	4.18	1.75e-05	GSTA3	glutathione S-transferase alpha 3	Cytoplasm	enzyme		DOI:10.1016/j.bbalip.2015.01.013.
RGD621098	0.606	2.521	4.161	0.0432	C16orf70	chromosome 16 open reading frame 70	Cytoplasm	other		NA
Gtse1	0.527	2.154	4.085	0.0352	GTSE1	G2 and S-phase expressed 1	Cytoplasm	other		NA
Sh3bp4	0.413	1.618	3.915	0.0141	SH3BP4	SH3 domain binding protein 4	Cytoplasm	other		DOI:10.1093/hmg/ddt161.
Enpp5	1.158	4.518	3.901	0.0166	ENPP5	ectonucleotide pyrophosphatase/phosphodiesterase 5 (putative)	Extracellular Space	enzyme		DOI:10.3390/biom9020037
Alox15	2.195	8.545	3.893	0.00105	ALOX15	arachidonate 15-lipoxygenase	Cytoplasm	enzyme		NA
Resp18	5.936	23.1	3.892	0.00382	RESP18	regulated endocrine specific protein 18	Extracellular Space	other		DOI:https://DOI.org/10.1677/JOE-07-0252
Spsb4	3.161	12.258	3.878	0.000115	SPSB4	splA/ryanodine receptor domain and SOCS box containing 4	Cytoplasm	other		NA
Gsn	2.238	8.556	3.823	0.000661	GSN	gelsolin	Extracellular Space	other		DOI:10.1155/2014/152075.
Hipk3	0.34	1.294	3.803	0.0435	HIPK3	homeodomain interacting protein kinase 3	Nucleus	kinase		DOI:10.1161/CIRCULATIONAHA.117.029004
Upp2	2.842	10.506	3.696	0.000429	UPP2	uridine phosphorylase 2	Cytoplasm	enzyme		NA
Adh4	11.944	43.524	3.644	5.64e-05	ADH4	alcohol dehydrogenase 4 (class II), pi polypeptide	Cytoplasm	enzyme		NA
Ranbp10	3.202	11.611	3.626	1.88e-05	RANBP10	RAN binding protein 10	Cytoplasm	other		NA
Ggh	1.719	6.19	3.6	0.0223	GGH	gamma-glutamyl hydrolase	Cytoplasm	peptidase		NA
Myh11	0.948	3.402	3.587	0.000772	MYH11	myosin heavy chain 11	Cytoplasm	other		DOI:10.1155/2016/8076796
Slc9a9	1.141	4.078	3.574	0.00424	SLC9A9	solute carrier family 9 member A9	Cytoplasm	transporter		NA
RGD1561849	1.444	5.139	3.558	0.0023						NA
Cxcl14	1.239	4.386	3.541	0.0348	CXCL14	C-X-C motif chemokine ligand 14	Extracellular Space	cytokine		DOI:10.1016/j.clgc.2014.01.001.
Il1r1	1.407	4.905	3.487	0.0244	IL1R1	interleukin 1 receptor type 1	Plasma Membrane	transmembrane receptor	anakinra	DOI:10.1038/sj.gene.6363719
Slc25a47	70.338	239.534	3.405	6.38e-06	SLC25A47	solute carrier family 25 member 47	Cytoplasm	other		NA
Cyp2b2	10.629	36.168	3.403	4.96e-05	CYP2B6	cytochrome P450 family 2 subfamily B member 6	Cytoplasm	enzyme		DOI:10.1006/bbrc.1996.1777
Trpm4	2.627	8.853	3.37	0.000197	TRPM4	transient receptor potential cation channel subfamily M member 4	Plasma Membrane	ion channel		PMID: 21785227
Dmbt1	5.888	19.678	3.342	5.02e-05	DMBT1	deleted in malignant brain tumors 1	Plasma Membrane	transmembrane receptor		NA
Tnfrsf1b	1.39	4.599	3.307	0.00683	TNFRSF1B	TNF receptor superfamily member 1B	Plasma Membrane	transmembrane receptor		DOI:10.2337/diacare.24.4.753
Aig1	6.494	20.221	3.114	0.00139	AIG1	androgen induced 1	Other	other		NA
Tpm2	4.025	12.366	3.072	0.0236	Tpm2	tropomyosin 2, beta	Cytoplasm	other		DOI:10.1007/s11010-013-1662-2.
Ptprn	0.924	2.839	3.072	0.032	PTPRN	protein tyrosine phosphatase, receptor type N	Plasma Membrane	phosphatase		NA
Plk3	1.214	3.647	3.004	0.0324	PLK3	polo like kinase 3	Nucleus	kinase		NA
Pck1	290.754	871.744	2.998	0.000102	PCK1	phosphoenolpyruvate carboxykinase 1	Cytoplasm	kinase		DOI:10.1016/j.tem.2004.02.006
Aox2	0.753	2.24	2.976	0.0225	Aox2	aldehyde oxidase 2	Cytoplasm	enzyme		NA
Mpi	3.576	10.544	2.949	0.0118	MPI	mannose phosphate isomerase	Cytoplasm	enzyme		NA
Abca2	3.014	8.833	2.931	0.000189	ABCA2	ATP binding cassette subfamily A member 2	Plasma Membrane	transporter		NA
Gda	4.737	13.853	2.924	0.00696	GDA	guanine deaminase	Cytoplasm	enzyme		NA
Slc17a4	1.657	4.782	2.886	0.0179	SLC17A4	solute carrier family 17 member 4	Plasma Membrane	transporter		DOI:10.1186/s13148-017-0329-3.
Insig1	38.115	108.977	2.859	0.00012	INSIG1	insulin induced gene 1	Cytoplasm	other		DOI:10.1089/dna.2017.3906
Krt19	2.571	7.256	2.822	0.0345	KRT19	keratin 19	Cytoplasm	other		DOI:10.1016/j.yexcr.2012.11.011
Trib1	1.456	4.101	2.817	0.0453	TRIB1	tribbles pseudokinase 1	Cytoplasm	kinase		DOI:10.1038/nature09270.
Prss32	2.172	6.106	2.811	0.0339	Prss32	protease, serine 32	Extracellular Space	peptidase		NA
Cd36	5.783	16.23	2.807	0.000895	CD36	CD36 molecule	Plasma Membrane	transmembrane receptor		DOI:10.1093/cvr/cvq360
Seli	1.102	3.071	2.786	0.048						NA
Hsdl2	9.032	25.142	2.784	0.000628	HSDL2	hydroxysteroid dehydrogenase like 2	Cytoplasm	transporter		NA
Sult2a6	399.559	1104.84	2.765	0.0196	SULT2A1	sulfotransferase family 2A member 1	Cytoplasm	enzyme		NA
Cth	203.341	559.79	2.753	0.000199	CTH	cystathionine gamma-lyase	Cytoplasm	enzyme		DOI:10.3945/an.111.000737;DOI:10.1177/193229680900300416
Ddah1	13.92	38.038	2.733	0.00034	DDAH1	dimethylarginine dimethylaminohydrolase 1	Cytoplasm	enzyme		DOI:10.1016/j.jdiacomp.2012.03.022
Vim	2.316	6.284	2.714	0.0299	VIM	vimentin	Cytoplasm	other		DOI:10.4161/isl.28701
Reep6	58.849	155.858	2.648	0.000314	REEP6	receptor accessory protein 6	Plasma Membrane	other		ID:71129753
Inmt	12.562	32.82	2.613	0.00415	INMT	indolethylamine N-methyltransferase	Cytoplasm	enzyme		NA
Sulf2	5.542	14.467	2.61	0.000839	SULF2	sulfatase 2	Plasma Membrane	enzyme		DOI:10.1002/oby.20682
Alpl	3.31	8.593	2.596	0.0084	ALPL	alkaline phosphatase, liver/bone/kidney	Plasma Membrane	phosphatase		DOI:10.1007/s00774-016-0800-9
Acadsb	31.407	81.328	2.589	0.00102	ACADSB	acyl-CoA dehydrogenase short/branched chain	Cytoplasm	enzyme		DOI:10.1186/1471-2164-12-281
Col1a1	0.584	1.505	2.578	0.0466	COL1A1	collagen type I alpha 1 chain	Extracellular Space	other	collagenase clostridium histolyticum	DOI:10.1007/s00774-016-0800-9
Vnn1	12.569	32.2	2.562	0.000803	VNN1	vanin 1	Plasma Membrane	enzyme		DOI:10.1038/srep21906
Yap1	2.852	7.297	2.558	0.0417	Yap1	yes-associated protein 1	Nucleus	transcription regulator		DOI:10.1053/j.gastro.2016.05.006
Irf1	3.116	7.899	2.535	0.0183	IRF1	interferon regulatory factor 1	Nucleus	transcription regulator		DOI:10.1016/j.stemcr.2017.03.014
Acsm2a	3.191	8.002	2.508	0.0133						DOI:10.12659/MSM.883922
Ubd	7.599	19.001	2.501	0.0488	UBD	ubiquitin D	Nucleus	other		DOI:10.3389/fphys.2018.01051
Acot12	14.211	34.853	2.452	0.0019	ACOT12	acyl-CoA thioesterase 12	Cytoplasm	enzyme		NA
Nr1i3	6.498	15.79	2.43	0.0395	NR1I3	nuclear receptor subfamily 1 group I member 3	Nucleus	ligand-dependent nuclear receptor		DOI:10.1074/jbc.M109.016808;DOI:10.1073/pnas.0909731106;DOI:10.1002/hep.23025
Fzd1	1.537	3.71	2.414	0.0206	FZD1	frizzled class receptor 1	Plasma Membrane	G-protein coupled receptor	vantictumab	DOI:10.1155/2013/584547
Gpt	97.534	234.576	2.405	0.00116	GPT	glutamic--pyruvic transaminase	Cytoplasm	enzyme		DOI:10.1371/journal.pone.0189622
Spp1	3.169	7.618	2.404	0.047	SPP1	secreted phosphoprotein 1	Extracellular Space	cytokine		DOI:10.23736/S0392-9590.17.03853-6
Eepd1	4.75	11.414	2.403	0.00955	EEPD1	endonuclease/exonuclease/phosphatase family domain containing 1	Other	other		NA
Myh14	5.1	12.161	2.385	0.00173	MYH14	myosin heavy chain 14	Extracellular Space	enzyme		NA
Ctgf	3.24	7.723	2.384	0.0221	CTGF	connective tissue growth factor	Extracellular Space	growth factor	FG-3019	PMID:22490812
Mfsd2a	48.907	114.078	2.333	0.00278	MFSD2A	major facilitator superfamily domain containing 2A	Plasma Membrane	transporter		NA
Lrrfip1	1.737	3.935	2.265	0.039	Lrrfip1	LRR binding FLII interacting protein 1	Other	other		NA
Aldh1a3	5.038	11.034	2.19	0.0376	ALDH1A3	aldehyde dehydrogenase 1 family member A3	Cytoplasm	enzyme		NA
Smurf2	2.052	4.491	2.189	0.0203	SMURF2	SMAD specific E3 ubiquitin protein ligase 2	Cytoplasm	enzyme		DOI:10.3164/jcbn.11-36SR
Pla2g15	3.283	7.175	2.186	0.0285	PLA2G15	phospholipase A2 group XV	Cytoplasm	enzyme		DOI:10.14814/phy2.13183
Slc7a2	5.948	12.978	2.182	0.0338	SLC7A2	solute carrier family 7 member 2	Plasma Membrane	transporter		NA
Acaa1b	10.468	22.767	2.175	0.0123	ACAA1	acetyl-CoA acyltransferase 1	Cytoplasm	enzyme	trimetazidine	DOI:10.3390/ijms160612213
Asrgl1	18.858	40.932	2.17	0.00934	ASRGL1	asparaginase like 1	Cytoplasm	enzyme		NA
Aldh1a1	206.228	446.619	2.166	0.00453	ALDH1A1	aldehyde dehydrogenase 1 family member A1	Cytoplasm	enzyme	disulfiram, chlorpropamide	DOI:10.1186/s12933-016-0424-3
Cdh1	3.492	7.44	2.131	0.0142	CDH1	cadherin 1	Plasma Membrane	other		DOI:10.1038/s41598-017-18438-z
Chmp1a	3.773	8.035	2.13	0.0413	CHMP1A	charged multivesicular body protein 1A	Extracellular Space	peptidase		NA
Adam15	5.803	12.175	2.098	0.0156	ADAM15	ADAM metallopeptidase domain 15	Plasma Membrane	peptidase		DOI:10.1186/1475-2840-6-21
Crat	8.923	18.707	2.096	0.0101	CRAT	carnitine O-acetyltransferase	Cytoplasm	enzyme		DOI:10.1016/j.bbrep.2016.11.010
Abcb11	23.477	49.137	2.093	0.00624	ABCB11	ATP binding cassette subfamily B member 11	Plasma Membrane	transporter		DOI:10.1172/JCI34566
Fchsd2	6.784	14.009	2.065	0.0113	FCHSD2	FCH and double SH3 domains 2	Other	other		NA
Ephx2	8.74	18	2.06	0.0201	EPHX2	epoxide hydrolase 2	Cytoplasm	enzyme		DOI:10.1155/2017/6216205
Zfp354a	5.346	10.996	2.057	0.0253	ZNF354A	zinc finger protein 354A	Nucleus	transcription regulator		NA
Fnip2	2.222	4.561	2.052	0.0497	FNIP2	folliculin interacting protein 2	Cytoplasm	other		NA
Orm1	558.709	1141.57	2.043	0.00876	ORM1	orosomucoid 1	Extracellular Space	other		DOI:10.1002/hep4.1227
G6pc	75.325	153.087	2.032	0.0102	G6PC	glucose-6-phosphatase catalytic subunit	Cytoplasm	phosphatase		DOI:10.1016/j.toxlet.2018.05.019
Card10	3.075	6.214	2.021	0.0439	CARD10	caspase recruitment domain family member 10	Cytoplasm	other		DOI:10.1042/BSR20171157
C6	32.802	16.33	-2.009	0.00817	C6	complement C6	Extracellular Space	other		NA
Kalrn	1.932	0.958	-2.017	0.0478	KALRN	kalirin RhoGEF kinase	Cytoplasm	kinase		DOI:10.1186/s40200-016-0246-6
Creld2	16.643	8.131	-2.047	0.0381	CRELD2	cysteine rich with EGF like domains 2	Other	other		NA
Gpr146	11.073	5.386	-2.056	0.0482	GPR146	G protein-coupled receptor 146	Plasma Membrane	G-protein coupled receptor		NA
Igfals	192.577	90.913	-2.118	0.00666	IGFALS	insulin like growth factor binding protein acid labile subunit	Extracellular Space	other		DOI:10.1155/2018/3248521
Slc46a1	14.729	6.926	-2.127	0.019	SLC46A1	solute carrier family 46 member 1	Plasma Membrane	transporter		NA
Car3	437.136	204.417	-2.138	0.00455	CA3	carbonic anhydrase 3	Cytoplasm	enzyme	methazolamide, hydrochlorothiazide, acetazolamide, trichloromethiazide, chlorothiazide, chlorthalidone, benzthiazide, sulfacetamide, topiramate	DOI:10.1371/journal.pone.0131189
Dio1	71.188	33.096	-2.151	0.00383	DIO1	iodothyronine deiodinase 1	Cytoplasm	enzyme	propylthiouracil	DOI:10.1155/2018/4764030
Rcan1	61.864	28.081	-2.203	0.00352	Rcan1	regulator of calcineurin 1	Nucleus	other		NA
Mlxipl	25.078	11.266	-2.226	0.00311	MLXIPL	MLX interacting protein like	Nucleus	transcription regulator		DOI:10.1016/j.diabet.2012.05.002
Xbp1	392.629	172.068	-2.282	0.0091	XBP1	X-box binding protein 1	Nucleus	transcription regulator		DOI:10.2174/1389203717666160627085011
Cep131	4.745	2.064	-2.299	0.0277	CEP131	centrosomal protein 131	Cytoplasm	other		DOI:10.1038/s41598-017-02213-1
Hmgb1	12.03	5.205	-2.311	0.0103	Hmgb1	high mobility group box 1	Nucleus	transcription regulator		PMCID:PMC4525884
Sh3bp1	4.808	2.049	-2.347	0.0469	SH3BP1	SH3 domain binding protein 1	Plasma Membrane	other		NA
Churc1	76.556	32.355	-2.366	0.0137	CHURC1	churchill domain containing 1	Nucleus	transcription regulator		NA
Sult1e1	2603.36	1098.07	-2.371	0.00519	SULT1E1	sulfotransferase family 1E member 1	Cytoplasm	enzyme	estrogen sulfotransferase inhibitor	NA
Sdf2l1	16.553	6.862	-2.412	0.0254	SDF2L1	stromal cell derived factor 2 like 1	Cytoplasm	other		NA
Id2	37.885	15.624	-2.425	0.0114	ID2	inhibitor of DNA binding 2	Nucleus	transcription regulator		DOI:10.1371/journal.pone.0073064.eCollection2013.
Nme6	14.635	6.002	-2.438	0.0287	NME6	NME/NM23 nucleoside diphosphate kinase 6	Cytoplasm	kinase		NA
Creb3l1	4.764	1.926	-2.473	0.0325	CREB3L1	cAMP responsive element binding protein 3 like 1	Nucleus	transcription regulator		DOI:10.1016/B978-0-12-407704-1.00005-1
Hao2	122.395	49.061	-2.495	0.0006	HAO2	hydroxyacid oxidase 2	Cytoplasm	enzyme		NA
Paqr9	27.755	10.92	-2.542	0.000824	PAQR9	progestin and adipoQ receptor family member 9	Plasma Membrane	other		DOI:10.1371/journal.pgen.1002490
Cyp7b1	4.804	1.812	-2.65	0.0234	CYP7B1	cytochrome P450 family 7 subfamily B member 1	Cytoplasm	enzyme		DOI:10.1186/1471-2164-12-281
Hamp	1193.07	447.897	-2.664	0.000723	Hamp	hepcidin antimicrobial peptide	Extracellular Space	other		DOI:10.1002/dmrr.2711
Ttc39c	7.377	2.756	-2.676	0.0174	TTC39C	tetratricopeptide repeat domain 39C	Other	other		NA
Marveld1	22.362	8.091	-2.764	0.000313	Marveld1	MARVEL domain containing 1	Other	other		DOI:10.1111/j.1349-7006.2012.02220.x
Scd1	187.56	66.394	-2.825	0.000957						NA
Csad	54.789	17.605	-3.112	3.46e-05	CSAD	cysteine sulfinic acid decarboxylase	Cytoplasm	enzyme		DOI:10.1186/1471-2164-12-281
Nat8	38.021	12.175	-3.123	0.00202	NAT8	N-acetyltransferase 8 (putative)	Nucleus	transcription regulator		NA
Nt5c3b	4.197	1.337	-3.138	0.0493	NT5C3B	5'-nucleotidase, cytosolic IIIB	Cytoplasm	phosphatase		NA
Ccdc28b	10.338	3.225	-3.206	0.046	CCDC28B	coiled-coil domain containing 28B	Cytoplasm	other		NA
Fabp5	23.902	7.259	-3.293	0.0111	FABP5	fatty acid binding protein 5	Cytoplasm	transporter		DOI:10.1016/j.diabres.2011.01.005
LOC100361444	306.614	91.87	-3.337	6.81e-05						NA
Tnfsf13	7.03	2.03	-3.463	0.0116	TNFSF13	TNF superfamily member 13	Extracellular Space	cytokine		NA
Pfkfb1	5.024	1.332	-3.773	0.0366	PFKFB1	6-phosphofructo-2-kinase/fructose-2,6-biphosphatase 1	Cytoplasm	kinase		DOI:10.1073/pnas.1519073112
Fabp7	13.881	3.386	-4.099	0.0342	FABP7	fatty acid binding protein 7	Cytoplasm	transporter		DOI:10.3390/biology5040042
Fras1	1.064	0.241	-4.419	0.00193	FRAS1	Fraser extracellular matrix complex subunit 1	Extracellular Space	other		NA
Dhrs7	49.835	10.764	-4.63	1.1e-07	DHRS7	dehydrogenase/reductase 7	Other	enzyme		NA
Cyp2a2	570.611	111.673	-5.11	0.00153	Cyp2a12/Cyp2a22	cytochrome P450, family 2, subfamily a, polypeptide 12	Cytoplasm	enzyme		NA
Onecut1	4.672	0.814	-5.738	0.00281	ONECUT1	one cut homeobox 1	Nucleus	transcription regulator		DOI:10.1016/j.cmet.2013.11.016
Aox3	13.669	2.108	-6.483	5.43e-09	Aox3	aldehyde oxidase 3	Cytoplasm	enzyme		NA
Gck	65.773	8.462	-7.773	2.7e-10	GCK	glucokinase	Cytoplasm	kinase		DOI:10.1038/srep17395
Slc22a8	178.648	22.742	-7.855	3.51e-14	SLC22A8	solute carrier family 22 member 8	Plasma Membrane	transporter	colchicine/probenecid, probenecid	NA
Serpina3c	1597.12	201.895	-7.911	3.61e-11	Serpina3c/Serpina3m	serine (or cysteine) proteinase inhibitor, clade A, member 3C	Extracellular Space	other		NA
Gfra1	8.312	1.034	-8.041	2.29e-06	GFRA1	GDNF family receptor alpha 1	Plasma Membrane	transmembrane receptor		NA
Pnpla3	3.561	0.378	-9.431	0.00222	PNPLA3	patatin like phospholipase domain containing 3	Cytoplasm	enzyme		NA
Cyp2c11	1191.23	123.133	-9.674	1.03e-12	CYP2C9	cytochrome P450 family 2 subfamily C member 9	Cytoplasm	enzyme		PMCID:PMC5877676
LOC298111	1319.52	84.601	-15.597	7.28e-08	Obp3 (includes others)	alpha-2u globulin PGCL4	Extracellular Space	other		DOI:10.1016/j.ando.2012.09.007
LOC299282	419.069	21.782	-19.239	0	LOC299282	Serine protease inhibitor	Extracellular Space	other		NA
Sult1c3	128.583	5.93	-21.682	0	SULT1C3	sulfotransferase family 1C member 3	Cytoplasm	enzyme		NA
Stac3	52.977	2.175	-24.36	1.4e-12	STAC3	SH3 and cysteine rich domain 3	Extracellular Space	other		NA
Mup5	1253.18	48.687	-25.74	2.58e-13	Obp3 (includes others)	alpha-2u globulin PGCL4	Extracellular Space	other		DOI:10.1016/j.ando.2012.09.007
LOC100360095	1303.62	50.304	-25.915	0	LOC100360095 (includes others)	urinary protein 2	Other	other		NA
Acnat2	177.195	3.488	-50.804	0	Acnat1/Acnat2	acyl-coenzyme A amino acid N-acyltransferase 2	Cytoplasm	enzyme		NA
Gimd1	1.108	0	-INF	0.0336	GIMD1	GIMAP family P-loop NTPase domain containing 1	Other	other		NA
MGC108823	1.284	0	-INF	0.0284	MGC108823 (includes others)	similar to interferon-inducible GTPase	Other	other		ID:64680163
Adm2	1.711	0	-INF	0.0398	ADM2	adrenomedullin 2	Extracellular Space	other		DOI:10.1530/JME-18-0005
