# Supplementary material for: Hepatic Transcriptome Analysis Revealing the Molecular Pathogenesis of Type 2 Diabetes Mellitus in Zucker Diabetic Fatty Rats
Source: Front Endocrinol (Lausanne). 2020 Nov 24;11:565858. doi: 10.3389/fendo.2020.565858 (PMC7732450; doi:10.3389/fendo.2020.565858)
Supplement: Supplementary file 4 [file Table_2.xlsx]

## Sheet: Sheet1
Supplementary Table S2. Top-5 IPA Bio Function items of each categories using lncRNA-targeted mRNAs.
Category	Bio function	p-value	#DEGs
Molecular and Cellular Functions	Lipid Metabolism	6.72E-03 - 6.84E-09	37
	Small Molecule Biochemistry	8.18E-03 - 6.84E-09	53
	Vitamin and Mineral Metabolism	8.18E-03 - 6.84E-09	18
	Drug Metabolism	8.18E-03 - 1.46E-07	19
	Cell Death and Survival	8.18E-03 - 2.92E-06	49
Physiological System Development and Function	Organismal Survival	7.66E-07 - 7.66E-07	56
	Connective Tissue Development and Function	8.18E-03 - 2.92E-06	31
	Digestive System Development and Function	8.02E-03 - 3.05E-06	22
	Organismal Development	8.18E-03 - 1.90E-05	33
	Tissue Morphology	8.18E-03 - 6.56E-05	33
Diseases and Disorders	Developmental Disorder	8.18E-03 - 5.38E-07	29
	Hematological Disease	8.18E-03 - 5.38E-07	4
	Hereditary Disorder	8.18E-03 - 5.38E-07	31
	Immunological Disease	2.61E-03 - 5.38E-07	7
	Organismal Injury and Abnormalities	8.18E-03 - 5.38E-07	163
