# Supplementary material for: Hepatic Transcriptome Analysis Revealing the Molecular Pathogenesis of Type 2 Diabetes Mellitus in Zucker Diabetic Fatty Rats
Source: Front Endocrinol (Lausanne). 2020 Nov 24;11:565858. doi: 10.3389/fendo.2020.565858 (PMC7732450; doi:10.3389/fendo.2020.565858)
Supplement: Supplementary file 5 [file Table_3.xlsx]

## Sheet: Sheet1
Supplementary Table S3.114 reported T2DM related DEGs
Gene	Symbol	BioFunction	Canonical Pathways
Abcb11	ABCB11	Lipid Metabolism.Carbohydrate Metabolism.Inflammatory Response.Liver lesion.	LPS/IL-1 Mediated Inhibition of RXR Function.PXR/RXR Activation.FXR/RXR Activation.Hepatic Cholestasis
Abcb1b	Abcb1b	Lipid Metabolism.Carbohydrate Metabolism.
Abcc3	ABCC3	Lipid Metabolism.Carbohydrate Metabolism.Inflammatory Response.Liver lesion.	LPS/IL-1 Mediated Inhibition of RXR Function.PXR/RXR Activation.Xenobiotic Metabolism Signaling.Hepatic Cholestasis
Acaa1b	ACAA1	Lipid Metabolism.Inflammatory Response.Liver lesion.	PPARα/RXRα Activation
Acadsb	ACADSB	Lipid Metabolism.Liver lesion.
Adm2	ADM2
Acta2	ACTA2	Inflammatory Response.Liver lesion.	Hepatic Fibrosis / Hepatic Stellate Cell Activation.Calcium Signaling.Agranulocyte Adhesion and Diapedesis.ILK Signaling.Epithelial Adherens Junction Signaling.Remodeling of Epithelial Adherens Junctions.Clathrin-mediated Endocytosis Signaling
Adam15	ADAM15	Protein metabolism.Inflammatory Response.Liver lesion.
Acmsd	ACMSD
Aldh1a1	ALDH1A1	Lipid Metabolism.Carbohydrate Metabolism.Inflammatory Response.Liver lesion.	LPS/IL-1 Mediated Inhibition of RXR Function.PXR/RXR Activation.Serotonin Degradation.Dopamine Degradation.Ethanol Degradation II.Noradrenaline and Adrenaline Degradation.Aryl Hydrocarbon Receptor Signaling.Xenobiotic Metabolism Signaling.Histamine Degradation.Oxidative Ethanol Degradation III.Fatty Acid α-oxidation.Putrescine Degradation III.Tryptophan Degradation X (Mammalian, via Tryptamine).E…
Aldh3b1	ALDH3B1	Inflammatory Response.	LPS/IL-1 Mediated Inhibition of RXR Function.Serotonin Degradation.Dopamine Degradation.Ethanol Degradation II.Noradrenaline and Adrenaline Degradation.Aryl Hydrocarbon Receptor Signaling.Xenobiotic Metabolism Signaling.Histamine Degradation.Oxidative Ethanol Degradation III.Fatty Acid α-oxidation.Putrescine Degradation III.Tryptophan Degradation X (Mammalian, via Tryptamine).Ethanol Degradation …
Alpl	ALPL	Protein metabolism.Inflammatory Response.Liver lesion.	Role of Osteoblasts, Osteoclasts and Chondrocytes in Rheumatoid Arthritis.Osteoarthritis Pathway.D-myo-inositol (1,4,5,6)-Tetrakisphosphate Biosynthesis.D-myo-inositol (3,4,5,6)-tetrakisphosphate Biosynthesis
Atp2a1	ATP2A1	Inflammatory Response.Liver lesion.Endoplasmic reticulum stress response.	Calcium Signaling.TR/RXR Activation
Bambi	BAMBI	Inflammatory Response.	Hepatic Fibrosis / Hepatic Stellate Cell Activation
Car3	CA3	Inflammatory Response.	D-myo-inositol (1,4,5,6)-Tetrakisphosphate Biosynthesis.D-myo-inositol (3,4,5,6)-tetrakisphosphate Biosynthesis
Ccl21	CCL21	Lipid Metabolism.Protein metabolism.Inflammatory Response.Liver lesion.	Hepatic Fibrosis / Hepatic Stellate Cell Activation.Agranulocyte Adhesion and Diapedesis.Altered T Cell and B Cell Signaling in Rheumatoid Arthritis
Cd36	CD36	Lipid Metabolism.Carbohydrate Metabolism.Protein metabolism.Inflammatory Response.Liver lesion.	Atherosclerosis Signaling.LXR/RXR Activation.PPARα/RXRα Activation
Cdh1	CDH1	Protein metabolism.Inflammatory Response.Liver lesion.	ILK Signaling.Epithelial Adherens Junction Signaling.Wnt/β-catenin Signaling.Remodeling of Epithelial Adherens Junctions.Bladder Cancer Signaling
Cel	CEL	Lipid Metabolism.Carbohydrate Metabolism.Protein metabolism.	Retinol Biosynthesis.Triacylglycerol Degradation
Cela2a	CELA2A	Protein metabolism.Inflammatory Response.
Cela3b	CELA3B	Lipid Metabolism.Inflammatory Response.
Cidea	CIDEA	Lipid Metabolism.Carbohydrate Metabolism.
Ckm	CKM	Carbohydrate Metabolism.Inflammatory Response.	Creatine-phosphate Biosynthesis
Clps	CLPS	Lipid Metabolism.
Col1a1	COL1A1	Inflammatory Response.Liver lesion.	Hepatic Fibrosis / Hepatic Stellate Cell Activation.Atherosclerosis Signaling.Role of Osteoblasts, Osteoclasts and Chondrocytes in Rheumatoid Arthritis
Cpa1	CPA1	Protein metabolism.
Cpa2	CPA2	Protein metabolism.
Crat	CRAT	Lipid Metabolism.Carbohydrate Metabolism.
Creb3l1	CREB3L1	Liver lesion.Endoplasmic reticulum stress response.
Ctgf	CTGF	Carbohydrate Metabolism.Inflammatory Response.	Hepatic Fibrosis / Hepatic Stellate Cell Activation
Cth	CTH	Carbohydrate Metabolism.Liver lesion.Endoplasmic reticulum stress response.	L-cysteine Degradation II.Cysteine Biosynthesis/Homocysteine Degradation
Ctrb1	CTRB2	Protein metabolism.Inflammatory Response.	Neuroprotective Role of THOP1 in Alzheimer's Disease
Ctrl	CTRL	Protein metabolism.Inflammatory Response.	Neuroprotective Role of THOP1 in Alzheimer's Disease
Cxcl14	CXCL14	Lipid Metabolism.Carbohydrate Metabolism.Protein metabolism.Inflammatory Response.Liver lesion.	Agranulocyte Adhesion and Diapedesis
Cyp17a1	CYP17A1	Lipid Metabolism.	LPS/IL-1 Mediated Inhibition of RXR Function.PXR/RXR Activation.Xenobiotic Metabolism Signaling.Melatonin Degradation I.Nicotine Degradation II.Superpathway of Melatonin Degradation.Nicotine Degradation III.Bupropion Degradation.PPARα/RXRα Activation.Acetone Degradation I (to Methylglyoxal).Estrogen Biosynthesis
Cyp2c11	CYP2C9	Lipid Metabolism.Carbohydrate Metabolism.Inflammatory Response.Liver lesion.	LPS/IL-1 Mediated Inhibition of RXR Function.PXR/RXR Activation.Xenobiotic Metabolism Signaling.Melatonin Degradation I.Nicotine Degradation II.Superpathway of Melatonin Degradation.Nicotine Degradation III.Bupropion Degradation.PPARα/RXRα Activation.Acetone Degradation I (to Methylglyoxal).Estrogen Biosynthesis
Cyp7b1	CYP7B1	Lipid Metabolism.Inflammatory Response.Liver lesion.	Histidine Degradation VI.Hepatic Cholestasis.Pregnenolone Biosynthesis.Ubiquinol-10 Biosynthesis (Eukaryotic)
Dcn	DCN	Carbohydrate Metabolism.Inflammatory Response.Liver lesion.	Osteoarthritis Pathway.Neuregulin Signaling
Ddah1	DDAH1	Liver lesion.
Des	DES	Liver lesion.	Role of Macrophages, Fibroblasts and Endothelial Cells in Rheumatoid Arthritis
Dio1	DIO1	Lipid Metabolism.Inflammatory Response.	Thyroid Hormone Metabolism II (via Conjugation and/or Degradation).TR/RXR Activation.Thyronamine and Iodothyronamine Metabolism.Thyroid Hormone Metabolism I (via Deiodination)
Ephx2	EPHX2	Lipid Metabolism.Carbohydrate Metabolism.Inflammatory Response.Liver lesion.Endoplasmic reticulum stress response.	D-myo-inositol (1,4,5,6)-Tetrakisphosphate Biosynthesis.D-myo-inositol (3,4,5,6)-tetrakisphosphate Biosynthesis
Fabp5	FABP5	Lipid Metabolism.Carbohydrate Metabolism.Protein metabolism.Inflammatory Response.	LPS/IL-1 Mediated Inhibition of RXR Function
Fabp7	FABP7	Lipid Metabolism.Inflammatory Response.Liver lesion.	LPS/IL-1 Mediated Inhibition of RXR Function
Fzd1	FZD1	Inflammatory Response.Liver lesion.	Role of Osteoblasts, Osteoclasts and Chondrocytes in Rheumatoid Arthritis.Role of Macrophages, Fibroblasts and Endothelial Cells in Rheumatoid Arthritis.Osteoarthritis Pathway.Wnt/β-catenin Signaling
G6pc	G6PC	Lipid Metabolism.Carbohydrate Metabolism.Inflammatory Response.Liver lesion.	PXR/RXR Activation.FXR/RXR Activation.Estrogen Receptor Signaling.Salvage Pathways of Pyrimidine Ribonucleotides.TR/RXR Activation
Gck	GCK	Lipid Metabolism.Carbohydrate Metabolism.Protein metabolism.Liver lesion.	Trehalose Degradation II (Trehalase)
Gp2	GP2	Liver lesion.
Gpt	GPT	Lipid Metabolism.Inflammatory Response.Liver lesion.	Alanine Degradation III.Alanine Biosynthesis II
Gsn	GSN	Lipid Metabolism.Protein metabolism.Inflammatory Response.Liver lesion.	Role of Osteoblasts, Osteoclasts and Chondrocytes in Rheumatoid Arthritis
Gsta3	GSTA3	Lipid Metabolism.Inflammatory Response.Liver lesion.	LPS/IL-1 Mediated Inhibition of RXR Function.Aryl Hydrocarbon Receptor Signaling.Xenobiotic Metabolism Signaling.Glutathione-mediated Detoxification
H19	H19	Inflammatory Response.	Osteoarthritis Pathway
Hipk3	HIPK3	Liver lesion.
Hmgb1	Hmgb1	Inflammatory Response.
Igfbp1	IGFBP1	Carbohydrate Metabolism.Protein metabolism.Inflammatory Response.Liver lesion.	PXR/RXR Activation.VDR/RXR Activation.Estrogen Receptor Signaling
Igfbp2	IGFBP2	Lipid Metabolism.Protein metabolism.Liver lesion.
Il1r1	IL1R1	Lipid Metabolism.Protein metabolism.Inflammatory Response.Liver lesion.	LPS/IL-1 Mediated Inhibition of RXR Function.Hepatic Fibrosis / Hepatic Stellate Cell Activation.Role of Osteoblasts, Osteoclasts and Chondrocytes in Rheumatoid Arthritis.Role of Macrophages, Fibroblasts and Endothelial Cells in Rheumatoid Arthritis.Osteoarthritis Pathway.Hepatic Cholestasis.LXR/RXR Activation.Agranulocyte Adhesion and Diapedesis.Type I Diabetes Mellitus Signaling.p38 MAPK Signal…
Insig1	INSIG1	Lipid Metabolism.Carbohydrate Metabolism.Liver lesion.
Irf1	IRF1	Protein metabolism.Inflammatory Response.Liver lesion.	Type I Diabetes Mellitus Signaling
Irx2	IRX2	Liver lesion.
Kalrn	KALRN	Liver lesion.
Klk1	KLK1	Inflammatory Response.	Neuroprotective Role of THOP1 in Alzheimer's Disease
Krt19	KRT19	Liver lesion.
Mlxipl	MLXIPL	Lipid Metabolism.Carbohydrate Metabolism.Protein metabolism.Inflammatory Response.Liver lesion.	FXR/RXR Activation.LXR/RXR Activation
Myc	MYC	Lipid Metabolism.Carbohydrate Metabolism.Protein metabolism.Inflammatory Response.Liver lesion.	Aryl Hydrocarbon Receptor Signaling.Role of Macrophages, Fibroblasts and Endothelial Cells in Rheumatoid Arthritis.ILK Signaling.Wnt/β-catenin Signaling.Estrogen-mediated S-phase Entry.p38 MAPK Signaling.STAT3 Pathway.Neuregulin Signaling.Bladder Cancer Signaling
Myh11	MYH11	Protein metabolism.Inflammatory Response.Endoplasmic reticulum stress response.	Hepatic Fibrosis / Hepatic Stellate Cell Activation.Calcium Signaling.Agranulocyte Adhesion and Diapedesis.ILK Signaling.Epithelial Adherens Junction Signaling
Nceh1	NCEH1	Lipid Metabolism.Carbohydrate Metabolism.Liver lesion.
Nr0b2	NR0B2	Lipid Metabolism.Carbohydrate Metabolism.Protein metabolism.Inflammatory Response.Liver lesion.	LPS/IL-1 Mediated Inhibition of RXR Function.PXR/RXR Activation.Aryl Hydrocarbon Receptor Signaling.FXR/RXR Activation.Hepatic Cholestasis.Estrogen Receptor Signaling.PPARα/RXRα Activation
Nr1i3	NR1I3	Lipid Metabolism.Protein metabolism.Inflammatory Response.Liver lesion.	LPS/IL-1 Mediated Inhibition of RXR Function.PXR/RXR Activation.Xenobiotic Metabolism Signaling
Onecut1	ONECUT1	Lipid Metabolism.Carbohydrate Metabolism.Protein metabolism.Liver lesion.
Orm1	ORM1	Lipid Metabolism.Inflammatory Response.Liver lesion.	FXR/RXR Activation.Atherosclerosis Signaling.LXR/RXR Activation.Clathrin-mediated Endocytosis Signaling
Paqr9	PAQR9	Liver lesion.
Pck1	PCK1	Lipid Metabolism.Carbohydrate Metabolism.Inflammatory Response.Liver lesion.	Estrogen Receptor Signaling.Salvage Pathways of Pyrimidine Ribonucleotides.TR/RXR Activation.Pyrimidine Deoxyribonucleotides De Novo Biosynthesis I
Pfkfb1	PFKFB1	Lipid Metabolism.Carbohydrate Metabolism.
Pla2g15	PLA2G15	Lipid Metabolism.Carbohydrate Metabolism.
Pla2g1b	PLA2G1B	Lipid Metabolism.Carbohydrate Metabolism.Protein metabolism.Inflammatory Response.	Atherosclerosis Signaling.Eicosanoid Signaling.p38 MAPK Signaling
Pnlip	PNLIP	Lipid Metabolism.Carbohydrate Metabolism.Protein metabolism.Inflammatory Response.Liver lesion.	Retinol Biosynthesis.Triacylglycerol Degradation
Pnliprp1	PNLIPRP1	Inflammatory Response.	Retinol Biosynthesis.Triacylglycerol Degradation
Prss2	Prss1	Inflammatory Response.	Role of Macrophages, Fibroblasts and Endothelial Cells in Rheumatoid Arthritis
Ptgis	PTGIS	Lipid Metabolism.Carbohydrate Metabolism.Inflammatory Response.	Eicosanoid Signaling
Rgs16	RGS16	Lipid Metabolism.Carbohydrate Metabolism.Inflammatory Response.
Sh3bp4	SH3BP4	Inflammatory Response.Liver lesion.	Clathrin-mediated Endocytosis Signaling
Smurf2	SMURF2	Protein metabolism.Liver lesion.	Role of Osteoblasts, Osteoclasts and Chondrocytes in Rheumatoid Arthritis.Osteoarthritis Pathway.VDR/RXR Activation.Altered T Cell and B Cell Signaling in Rheumatoid Arthritis
Spp1	SPP1	Lipid Metabolism.Carbohydrate Metabolism.Protein metabolism.Inflammatory Response.Liver lesion.	Role of Osteoblasts, Osteoclasts and Chondrocytes in Rheumatoid Arthritis.Osteoarthritis Pathway.VDR/RXR Activation.Altered T Cell and B Cell Signaling in Rheumatoid Arthritis
Src	SRC	Lipid Metabolism.Protein metabolism.Inflammatory Response.	Aryl Hydrocarbon Receptor Signaling.Role of Osteoblasts, Osteoclasts and Chondrocytes in Rheumatoid Arthritis.Role of Macrophages, Fibroblasts and Endothelial Cells in Rheumatoid Arthritis.Estrogen Receptor Signaling.Epithelial Adherens Junction Signaling.Wnt/β-catenin Signaling.Remodeling of Epithelial Adherens Junctions.STAT3 Pathway.RAR Activation.Clathrin-mediated Endocytosis Signaling.Neureg…
Sulf2	SULF2	Carbohydrate Metabolism.Liver lesion.
Tnfrsf1b	TNFRSF1B	Lipid Metabolism.Protein metabolism.Inflammatory Response.Liver lesion.	LPS/IL-1 Mediated Inhibition of RXR Function.Hepatic Fibrosis / Hepatic Stellate Cell Activation.Role of Osteoblasts, Osteoclasts and Chondrocytes in Rheumatoid Arthritis.Role of Macrophages, Fibroblasts and Endothelial Cells in Rheumatoid Arthritis.Osteoarthritis Pathway.Hepatic Cholestasis.LXR/RXR Activation.Type I Diabetes Mellitus Signaling.p38 MAPK Signaling
Tpm2	Tpm2	Inflammatory Response.	Calcium Signaling
Trib1	TRIB1	Lipid Metabolism.Liver lesion.
Trpm4	TRPM4	Inflammatory Response.Liver lesion.
Ubd	UBD	Protein metabolism.Inflammatory Response.	Wnt/β-catenin Signaling.Clathrin-mediated Endocytosis Signaling
Vim	VIM	Lipid Metabolism.Inflammatory Response.Liver lesion.	ILK Signaling
Vnn1	VNN1	Lipid Metabolism.
Xbp1	XBP1	Lipid Metabolism.Carbohydrate Metabolism.Protein metabolism.Inflammatory Response.Liver lesion.Endoplasmic reticulum stress response.
Cyp2b1	CYP2B6	Lipid Metabolism.Inflammatory Response.
Card10	CARD10
Cep131	CEP131
Csad	CSAD
Enpp5	ENPP5
Hamp	Hamp
Id2	ID2
Igfals	IGFALS
Marveld1	Marveld1
MGC108823	MGC108823
Acsm2a
Reep6	REEP6
Resp18	RESP18
Rgma	RGMA
Slc17a4	SLC17A4
Yap1	Yap1
Sult2a2	SULT2A1
Cyp2b1	CYP2B6	Lipid Metabolism.Inflammatory Response.
LOC298111	Obp3
Mup5	Obp3
