# Supplementary material for: Hepatic Transcriptome Analysis Revealing the Molecular Pathogenesis of Type 2 Diabetes Mellitus in Zucker Diabetic Fatty Rats
Source: Front Endocrinol (Lausanne). 2020 Nov 24;11:565858. doi: 10.3389/fendo.2020.565858 (PMC7732450; doi:10.3389/fendo.2020.565858)
Supplement: Supplementary file 6 [file Table_4.xlsx]

## Sheet: Sheet1
Supplementary Table S4.100 putative novel T2DM-related DEGs
Gene	Symbol	BioFunction	Canonical Pathways
Abca2	ABCA2	Lipid Metabolism;Liver lesion
Acnat2	Acnat1/Acnat2	Lipid Metabolism.
Acot12	ACOT12	Lipid Metabolism.
Adh4	ADH4	Lipid Metabolism;Liver lesion	Ethanol Degradation II;Noradrenaline and Adrenaline Degradation;RAR Activation;Retinoate Biosynthesis I;Serotonin Degradation
Aldh1a3	ALDH1A3	Lipid Metabolism;Liver lesion	Ethanol Degradation II;Noradrenaline and Adrenaline Degradation;RAR Activation;Retinoate Biosynthesis I;Serotonin Degradation;Aryl Hydrocarbon Receptor Signaling;Dopamine Degradation;Ethanol Degradation IV;Fatty Acid α-oxidation
Alox15	ALOX15	Lipid Metabolism.Carbohydrate Metabolism.Protein metabolism;Inflammatory Response,endoplasmic reticulum stress response	Atherosclerosis Signaling;Eicosanoid Signaling
Aox3	Aox3	Lipid Metabolism.	Nicotine Degradation II;Nicotine Degradation III
C6	C6
Cdkn1a	CDKN1A	Lipid Metabolism;Inflammatory Response;Liver lesion	Aryl Hydrocarbon Receptor Signaling;Bladder Cancer Signaling;Estrogen-mediated S-phase Entry;STAT3 Pathway;VDR/RXR Activation
Chmp1a	CHMP1A	Lipid Metabolism.
Cyp26a1	CYP26A1	Lipid Metabolism.	RAR Activation;Histidine Degradation VI;Pregnenolone Biosynthesis;Ubiquinol-10 Biosynthesis (Eukaryotic)
Hao2	HAO2	Lipid Metabolism.
Mfsd2a	MFSD2A	Lipid Metabolism.Carbohydrate Metabolism;Inflammatory Response;Liver lesion
Mpi	MPI	Carbohydrate metabolism;Liver lesion	D-mannose Degradation
Pnliprp2	PNLIPRP2	Lipid Metabolism.Carbohydrate Metabolism.endoplasmic reticulum stress response	Retinol Biosynthesis;Triacylglycerol Degradation
Pnpla3	PNPLA3	Lipid Metabolism.Carbohydrate Metabolism.Inflammatory Response;Liver lesion
Prss1	PRSS2	Inflammatory Response	Atherosclerosis Signaling;Eicosanoid Signaling;Retinol Biosynthesis;Triacylglycerol Degradation
Try4	PRSS3	Inflammatory Response	Role of Macrophages, Fibroblasts and Endothelial Cells in Rheumatoid Arthritis;Neuroprotective Role of THOP1 in Alzheimer's Disease;
Ptprn	PTPRN	Lipid Metabolism.Carbohydrate Metabolism;Inflammatory Response;Liver lesion	D-myo-inositol (1,4,5,6)-Tetrakisphosphate Biosynthesis;D-myo-inositol (3,4,5,6)-tetrakisphosphate Biosynthesis;Type I Diabetes Mellitus Signaling
Rhbdd1	RHBDD1	Protein metabolism;Liver lesion
Slc22a8	SLC22A8	Lipid metabolism;Inflammatory Response
Slc46a1	SLC46A1	Protein metabolism
Sult1e1	SULT1E1	Lipid metabolism;Liver lesion	LPS/IL-1 Mediated Inhibition of RXR Function;Xenobiotic Metabolism Signaling;Chondroitin Sulfate Biosynthesis;Chondroitin Sulfate Biosynthesis (Late Stages);Dermatan Sulfate Biosynthesis;Dermatan Sulfate Biosynthesis (Late Stages);Heparan Sulfate Biosynthesis;Heparan Sulfate Biosynthesis (Late Stages)
Sult2a6	SULT2A1	Lipid metabolism;Liver lesion	LPS/IL-1 Mediated Inhibition of RXR Function;Xenobiotic Metabolism Signaling;VDR/RXR Activation;Chondroitin Sulfate Biosynthesis;Chondroitin Sulfate Biosynthesis (Late Stages);Dermatan Sulfate Biosynthesis;Dermatan Sulfate Biosynthesis (Late Stages);Heparan Sulfate Biosynthesis;Heparan Sulfate Biosynthesis (Late Stages);FXR/RXR Activation;PXR/RXR Activation
Sycn	SYCN	Protein metabolism.Inflammatory Response
Zg16	ZG16	Protein metabolism
Prss3	2210010C04Rik		Role of Macrophages, Fibroblasts and Endothelial Cells in Rheumatoid Arthritis
Adh6	ADH6	other substance metabolism	Ethanol Degradation II;Noradrenaline and Adrenaline Degradation;Serotonin Degradation
Aig1	AIG1	Liver lesion
Amdhd1	AMDHD1	other substance metabolism;Liver lesion	Histidine Degradation VI
Amy2a3	AMY2B	other substance metabolism;Inflammatory Response;Liver lesion
Aox2	Aox2		Nicotine Degradation II;Nicotine Degradation III
Asrgl1	ASRGL1	other substance metabolism;Liver lesion	Asparagine Degradation I
RGD621098	C16orf70
Ccdc28b	CCDC28B
Cela1	CELA1
Churc1	CHURC1	Liver lesion
Cpb1	CPB1
Creld2	CRELD2	Liver lesion
Cryl1	CRYL1		D-glucuronate Degradation I
Ctrc	CTRC	Inflammatory Response
Cuzd1	CUZD1	Inflammatory Response
Cyp2a2	Cyp2a12/Cyp2a22		LPS/IL-1 Mediated Inhibition of RXR Function
Dhrs7	DHRS7
Dmbt1	DMBT1	Inflammatory Response;Liver lesion
Eepd1	EEPD1	other substance metabolism
Erp27	ERP27
Fam219b	FAM219B
Fchsd2	FCHSD2	Liver lesion
Fnip2	FNIP2	Liver lesion
Fras1	FRAS1	Liver lesion
Gda	GDA		Guanosine Nucleotides Degradation III;Purine Nucleotides Degradation II (Aerobic)
Gfra1	GFRA1	other substance metabolism;Liver lesion
Ggh	GGH	other substance metabolism	Glutamate Removal from Folates;Glutathione-mediated Detoxification
Gimd1	GIMD1
Gpr146	GPR146
Gtse1	GTSE1	Liver lesion
Hsdl2	HSDL2
Inmt	INMT		Nicotine Degradation II
LOC100360095	LOC100360095
LOC286960	LOC286960		Role of Macrophages, Fibroblasts and Endothelial Cells in Rheumatoid Arthritis
LOC299282	LOC299282
LOC312273	LOC312273
Lrrfip1	Lrrfip1
Mt2A	Mt1m/Mt2A
Myh14	MYH14	other substance metabolism	Agranulocyte Adhesion and Diapedesis;Calcium Signaling;Epithelial Adherens Junction Signaling;Hepatic Fibrosis / Hepatic Stellate Cell Activation;ILK Signaling
Nat8	NAT8	Liver lesion	Oxidative Ethanol Degradation III;Tryptophan Degradation X (Mammalian, via Tryptamine);Nicotine Degradation II;D-glucuronate Degradation I;Pregnenolone Biosynthesis;Ubiquinol-10 Biosynthesis(Eukaryotic);Acetone Degradation I (to Methylglyoxal);Estrogen Biosynthesis;Retinol Biosynthesis
Nme6	NME6		Pyrimidine Deoxyribonucleotides De Novo Biosynthesis I
Nt5c3b	NT5C3B		Salvage Pathways of Pyrimidine Ribonucleotides
Olr35	OR2AT4
Plk3	PLK3	Liver lesion
Agpat9
Cd209b
Mt1a
RGD1561849
Seli
Scd1
LOC100361444
Prss32	Prss32		Neuroprotective Role of THOP1 in Alzheimer's Disease;
Rab30	RAB30
Ranbp10	RANBP10	Liver lesion
Rcan1	Rcan1
Rnase1l2	RNASE1
Rnf186	RNF186	endoplasmic reticulum stress response
Sdf2l1	SDF2L1	endoplasmic reticulum stress response
Serpina3c	Serpina3c/Serpina3m
Sh3bp1	SH3BP1
Slc25a47	SLC25A47	Liver lesion
Slc7a2	SLC7A2	other substance metabolism;Inflammatory Response
Slc9a9	SLC9A9	other substance metabolism;Liver lesion
Spsb4	SPSB4	Liver lesion
Stac3	STAC3
Sult1c3	SULT1C3		Serotonin Degradation;Dopamine Degradation;LPS/IL-1 Mediated Inhibition of RXR Function;Xenobiotic Metabolism Signaling;Chondroitin Sulfate Biosynthesis;Chondroitin Sulfate Biosynthesis (Late Stages);Dermatan Sulfate Biosynthesis;Dermatan Sulfate Biosynthesis (Late Stages);Heparan Sulfate Biosynthesis;Heparan Sulfate Biosynthesis (Late Stages);Melatonin Degradation I;Superpathway of Melatonin Deg…
Susd2	SUSD2	Liver lesion
Tex36	TEX36
Tnfsf13	TNFSF13	Inflammatory Response	Altered T Cell and B Cell Signaling in Rheumatoid Arthritis;Hepatic Cholestasis
Tnni2	TNNI2		Calcium Signaling
Ttc39c	TTC39C	Inflammatory Response;Liver lesion
Upp2	UPP2	Liver lesion	Salvage Pathways of Pyrimidine Ribonucleotides
Zfp354a	ZNF354A
